# Supplementary material for: Design and Study of a Photo-Switchable Polymeric System in the Presence of ZnS Nanoparticles under the Influence of UV Light Irradiation
Source: Polymers (Basel). 2022 Feb 26;14(5):945. doi: 10.3390/polym14050945 (PMC8912439; doi:10.3390/polym14050945)
Supplement: Supplementary file 1 [file polymers-14-00945-s001.zip]

Archive with 1 entries (1 files):
- polymers-1530649-supplementary.pdf
